# Supplementary material for: The Complementary Effects of Atorvastatin and Exercise Treatment on the Composition and Stability of the Atherosclerotic Plaques in ApoE Knockout Mice
Source: PLoS One. 2014 Sep 29;9(9):e108240. doi: 10.1371/journal.pone.0108240 (PMC4180453; doi:10.1371/journal.pone.0108240)
Supplement: Data S1 — Spreadsheet file (Microsoft Excel v.14.0) containing the full data set of the study’s described and discussed results. (XLSX) [file pone.0108240.s005.xlsx]

## Sheet: Sheet1
Name	Group	Weight wk1	Weight wk16	Weight wk24	Weight diff	Glucose wk1	Glucose wk16	Glucose wk24	Glucose Diff	Triglycerides	Cholesterol	Lumen area	Plaque Area	Stenosis	Collagen	Elastin	Elastin endothelium	MMP-2	MMP3	MMP8	MMP9	TIMP1	TIMP-2	TIMP-3	MAC3	a-actin	eMMP2-1wk	eMMP2-24wk	eMMP3-1wk	eMMP3-24wk	eMMP8-1wk	eMMP8-24wk	eMMP9-1wk	eMMP9-24wk	TIMP1-wk1	TIMP1-wk24	TIMP2-wk1	TIMP2-wk24	TIMP3-wk1	TIMP3-wk24	proMMP-2zym	MMP2zym	MMP-9zym	TIMP-1zym	TIMP-2zym	EVG elastin stain	pro-MMP2 concentration	MMP2 concentration	MMP9 concentration
1.1	CO	24.6	30.6	31.6	1	245	274	271	-3	133.3	702.6	1357.36	422.21	0.311	20.74	15	42.9	10.93	11.1	18.37	19.58	4.02	9.29	9.35	38.91	9.5	831	1095	42.2	47.9	14.9	24.4	62.62	89.5	246.3	313.3	267.1	309.8	0.025	3.2	5699	4284	5992	3150	2173	10.18	115.616	86.75	114.984
1.2	CO	24.7	31	31.4	0.4	211	248	257	9	137.5	703.6	1252.93	792.21	0.632	24.93	12.89	29.5	11.16	6.33	16.37	15.43	5.07	7.22	10.68	33.82	11.51	961	1072	47.9	57.5	18	21.7	73.06	79.96	141.8	142.9	246.3	327.3	3.05	4.9	5044	3797	5535	3259	2232	11.04	102.254	76.8152	106.438
1.3	CO	27	34.8	34.4	-0.4	279	289	259	-30	84.3	731.4	1121.4	503.26	0.449	13.21	12.25	29.6	5.61	7.15	17.82	23.67	7.34	11.15	11.2	24.88	9.94	800	1345	40.8	60.3	21.9	27.6	63.62	75.1	256.7	222.7	277.2	291.6	4.7	3.825	5548	3256	6450	3253	2882	9.49	112.536	65.7788	123.548
1.4	CO	27.2	48.6	45.2	-3.4	207	216	186	-30	107.9	618.7	1140.85	566.68	0.497	13.73	20.38	37.8	12.42	7.65	16.42	18.3	5.92	5.35	7.14	33.49	7.18	761	974	40.4	49.8	28.7	23.1	63.82	107.42	287.2	322.7	260.4	393.3	8.75	7.525	5634	4113	5796	3537	2828	12.57	114.29	83.2616	111.318
1.5	CO	25.5	34.4	32.2	-2.2	220	251	214	-37	84	672.6	1272.69	509.33	0.4	21.84	14.96	36.5	11.04	9.26	14.62	14.48	6.63	6.18	8.54	31.77	9.5	834	1107	39.8	49.8	15.2	27.6	61.04	83.14	234.4	261.3	224.6	336.6	2.4	5.125	5231	5171	4655	3279	2201	7.81	106.069	104.845	89.9816
1.6	CO	26.9	37	36	-1	209	250	264	14	91.5	673.2	1107.63	361.16	0.326	18.52	13.01	38.6	13.21	9.35	15.99	28.11	8.19	3.55	7.78	40.49	3.97	719	1023	36.7	51.6	16.7	22.3	65.8	86.18	188.3	278.8	252	321.3	0.55	0.675	3779	3985	6432	3032	2311	9.7	76.448	80.6504	123.212
1.7	CO	27.6	39.2	37.2	-2	249	285	278	-7	146.9	705.1	1565.73	645.59	0.412	15.47	14.07	32.3	12.91	8.05	18.82	21.22	6.84	11.29	7.91	33.16	5.16	694	1266	43.5	67.7	15.2	20.8	59.66	77.24	190.3	218.4	263.2	402.6	3.8	7.375	5315	3693	4793	2770	2485	9.19	107.782	74.6936	92.5622
1.8	CO	24.6	41.8	41.2	-0.6	223	241	229	-12	118.5	703.8	1199.36	675.37	0.563	20.2	11.22	30.8	12.46	9.03	16.82	15.54	4.18	8.69	6.64	40.13	13.09	653	997	42.2	40.4	18.6	24.6	69.08	70.94	165.3	288.2	280.6	335.5	2.375	5.375	5214	4317	6133	2460	2535	8.79	105.722	87.4232	117.62
1.9	CO	25.4	43.4	42.4	-1	216	251	262	11	107.2	647.2	965.54	409.33	0.424	23.92	24.99	33.7	13.72	8.39	14.36	25.03	7.66	7.72	7.59	36.51	9.71	819	1204	22.9	57.8	18.5	17.7	70.4	77.72	193.3	324.3	293.7	287.4	4.625	6.625	4589	3233	7302	2529	1955	17.66	92.972	65.3096	139.481
1.10	CO	26.8	45.4	45	-0.4	190	295	283	-12	108.8	698.5	1111.6	806.5	0.726	17.63	16.93	29.9	3.43	7.32	15	19.6	7.33	8.87	10.55	28.8	9.68	605	944	42.4	41.5	15.5	27.5	73.76	91.4	173.9	169.6	270.9	270.7	5.675	7.25	4349	4321	6058	2752	1954	10.98	88.076	87.5048	116.218
2.1	AT	24.5	39.4	39.2	-0.2	262	265	239	-26	93.6	567.6	1134.88	301.5	0.266	19.67	21.45	34.6	9.47	6.57	4.43	11.88	14.52	5.84	10.34	18.04	3.65	798	844	45.4	36.8	16.7	18.6	56.32	55.02	159.5	234.9	228.8	390.3	6.575	2.825	4057	2440	5069	4082	2477	14	82.1192	49.1324	97.7234
2.2	AT	25.5	35.2	34.4	-0.8	250	225	194	-31	82	585.1	1412.39	351.04	0.249	26.59	17.44	44.5	6.82	5.45	9.13	13.57	5.18	4.84	9.12	12.57	7.1	764	832	45.7	51.7	25.6	13.3	84.84	80.7	234.3	190.1	312.8	377.4	4.175	1.9	4227	3231	4885	2912	2274	11.95	85.5872	65.2688	94.2826
2.3	AT	26.5	31	30.6	-0.4	230	268	260	-8	74.9	595.2	1297.28	523.57	0.404	28.03	26.06	30	7.67	4.96	4.95	17.03	10.07	4.33	11.41	27.94	10.8	727	838	35.2	38.2	22.9	24.3	65.6	70.54	182.7	355.4	336.1	387.6	3.6	6.3	4427	3454	4590	3443	1577	19.28	89.6672	69.818	88.7661
2.4	AT	25.6	38.6	38	-0.6	218	269	263	-6	110.3	607.5	974.75	373.85	0.384	31.7	17.17	44.9	12.93	3.76	7.36	17.21	6.1	4.71	10.24	15.43	4.69	693	737	41.5	38	19.3	22.4	68.98	71.12	142	303.9	229.5	348.8	2.325	3.725	3427	3076	5384	3188	2144	10.39	69.2672	62.1068	103.614
2.5	AT	24	42.8	42.6	-0.2	210	258	218	-40	81	605.6	1045.09	350.74	0.336	33.68	22.73	38	12.62	5.64	6.02	19.6	5.89	3.22	8.53	24.3	7.58	739	814	43.9	56.7	20.5	17.9	67	74.4	102.1	300.6	322.8	340.4	1.925	4.4	4299	3145	5349	3175	1873	16.53	87.056	63.5144	102.959
2.6	AT	30.5	40	40	0	264	326	260	-66	108.1	555.6	1194.14	280.27	0.235	20.47	18.14	28	6.5	6.11	8.89	18.78	7.4	3.72	7.96	24.65	7.39	600	772	39.1	56.2	11.2	17.2	65.42	73.18	210.9	247.1	253.6	375.7	4.85	7.425	4841	2973	4739	3442	1325	11.7	98.1128	60.0056	91.5524
2.7	AT	25.5	31.2	30.8	-0.4	223	231	226	-5	82.6	569.1	1319.6	546.02	0.414	29.17	19.79	35.9	8.95	5.94	8.67	17.38	5.58	6.63	8.59	18.73	6.22	820	931	46.6	62	17.5	27.7	61.46	53.24	132.6	153.2	283.7	307.5	5.2	7.425	4845	3073	3452	3484	1925	13.13	98.1944	62.0456	67.4855
2.8	AT	28.1	34.5	34.2	-0.3	202	257	213	-44	113.9	558.4	1347.12	440.95	0.327	10.62	22.13	41	9.7	7.46	8.53	20.72	4.62	1.21	7.84	23.67	9.11	830	1003	36.8	59.9	20.3	13.6	59.78	74.62	231.9	286.1	260.9	357.7	2.575	3.7	3744	2450	5332	2740	2096	14.53	75.734	49.3364	102.642
2.9	AT	26.8	32	32	0	253	274	293	19	111.2	667.3	1084.46	427.14	0.394	19.28	22.79	36	8.81	5.5	4.48	24.41	12.85	7.19	9.93	13.34	9.33	792	1020	48.5	49.5	22.5	26.8	64.1	87.46	180	195.2	278.2	354	7.1	5.95	2848	2535	4460	3303	1869	16.37	57.4556	51.0704	86.3351
2.10	AT	27.7	45.2	44.5	-0.7	262	171	186	15	77.7	554.7	1178.38	548.9	0.466	27.58	20.69	27.5	14.98	1.41	10.19	24.69	10.63	6.82	6.48	17.14	7.61	690	1061	36.8	40.7	19.7	20.4	64.76	65.36	170.6	363.1	254.7	322.3	6.45	6	4352	3827	4518	2756	1758	11.98	88.1372	77.4272	87.4197
3.1	EX	29.4	35	33.7	-1.3	203	269	258	-11	90.2	687.8	1283.57	460.92	0.359	32.32	19.79	29.9	11.93	2.6	9.4	4.33	7.85	4.75	8.18	27.28	12.21	863	673	35	48.9	20.1	27.5	71.78	88.62	166.4	287.6	260.6	434.8	2.1	0.925	4029	4930	5291	4018	2505	13.75	81.548	99.9284	101.875
3.2	EX	26.7	43.9	41.4	-2.5	212	236	212	-24	103.1	624.8	1280.38	650.64	0.508	25.06	20.37	41.5	10.45	3.6	7.33	13.14	8.28	4.59	7.78	14.82	14.6	718	759	44.5	53.3	17.8	27	82.74	79.4	177.8	261.8	222.6	400.2	1.475	6.95	4308	4993	5725	3194	2041	15.33	87.2396	101.214	109.991
3.3	EX	26	39.2	38	-1.2	200	225	182	-43	94.5	583.4	1581.77	502.02	0.317	34.71	14.71	42.1	15.79	3.54	6.9	15.25	8.72	3.63	8.48	25.29	12.81	855	951	48.5	56.5	23	26.1	70.14	92.3	196.4	247.5	310.6	375.5	4	4.95	5311	5145	4580	3396	2121	12	107.701	104.314	88.5791
3.4	EX	29.8	36.2	35.9	-0.3	215	240	254	14	90.7	688.1	1242.99	463.41	0.373	10.29	28.27	32.6	16.24	5.31	7.42	15.82	10.64	6.85	10	19.05	2.19	844	868	33.8	55.4	18.3	24.4	52	76.94	232.7	335.9	310.4	366.7	3.3	6.1	3245	5275	4843	3967	2522	17.77	65.5544	106.966	93.4972
3.5	EX	25.4	42.4	40.8	-1.6	236	270	251	-19	112	585.4	1267.43	499.31	0.394	30.85	18.57	37.5	13.82	3.73	6.3	16.59	10.8	8.52	5.38	20.08	17.03	786	955	32.3	43.8	28.8	33.8	78.44	89.04	194.6	370.6	321.3	343.7	1.525	6.225	4195	5960	5406	4078	2009	12.82	84.9344	120.94	104.025
3.6	EX	29.6	43.5	41.2	-2.3	260	287	285	-2	108.7	674.3	1493.35	360.35	0.241	38.23	19.44	41.4	12.58	2.97	7.41	16.81	11	4.96	7.88	21.99	15.29	693	952	49.4	37.4	23.2	16.9	70.9	72.12	173.8	350.9	314.2	415.8	3.65	7.35	4877	5457	4906	2882	2421	13.67	98.8472	110.679	94.6753
3.7	EX	26.2	33.7	33.1	-0.6	231	301	280	-21	94.1	626.8	1320	581.43	0.44	30.47	21.59	35	15.63	4.55	6.51	16.87	12.23	2.85	10.81	17.86	20.02	687	830	40.4	39.3	21.4	19.4	75.1	75.26	137.6	278.6	177.5	331.2	5.7	3.475	4463	4344	5406	4245	1476	15.33	90.4016	87.974	104.025
3.8	EX	23.4	45.4	42.6	-2.8	210	273	270	-3	104.1	656	1280.09	304.59	0.238	19.36	19.93	32.3	6.2	6.2	9.05	17.5	12.26	5.84	6.31	19.55	9.1	811	760	28	59.4	17.9	23.7	78.56	57.98	283.1	287.4	284.4	340.1	2.125	5.125	4376	3617	4690	4481	2223	15.33	88.6268	73.1432	90.6361
3.9	EX	29.8	36.8	35.3	-1.5	229	271	269	-2	100.3	716.2	1224.83	385.42	0.315	35.45	21.93	38.8	11.7	4.2	8.66	18.94	13.66	3.53	10.92	23.3	5.32	764	895	39.9	45.7	16.9	18.5	66.36	88.24	141.8	237.6	265.9	406.3	2.625	6.75	4005	4872	4396	4583	2036	16.39	81.0584	98.7452	85.1383
3.10	EX	26.8	37.6	36.8	-0.8	269	273	274	1	99.2	661.3	1290.05	423.57	0.328	18.14	21.71	37	10.8	4.36	9.99	20.16	15.16	6.29	10.95	28.42	17.96	632	791	36.5	57.3	22	17	72.1	49.82	217.4	206.8	331.1	343.9	6.075	3.55	3842	4865	5127	4184	2232	15.18	77.7332	98.6024	98.808
4.1	AT+EX	27.1	37.4	35.8	-1.6	270	285	266	-19	89.1	628.9	1083.71	384.58	0.355	32.94	23.5	33	13.43	5.65	4.41	6.99	10.72	2.93	11.99	16.75	10.71	792	790	35.2	57.3	15.7	11.6	80.66	71.74	186.5	219.7	309.7	333.6	4.55	6.225	3960	3684	4308	3644	2266	16.36	80.1404	74.51	83.4927
4.2	AT+EX	24.3	43	41.7	-1.3	186	258	197	-61	94	491.7	1410.94	416.67	0.295	32.76	23.09	38	16.21	3.83	8.62	7.92	10.96	6.86	8.56	22.83	13.55	850	843	38.4	41.1	21.8	24.6	69.48	71.58	338.3	324.1	208.3	395	8	8.075	2578	4329	4445	3216	1947	16.57	51.9476	87.668	86.0546
4.3	AT+EX	26.5	35.5	35.2	-0.3	286	278	234	-44	80.1	532.8	1159.37	394.89	0.341	31.53	28.31	35.3	10.8	3.93	8.68	8.92	14.54	8.09	8.85	15.35	11.07	702	705	30.7	47.3	13.4	20.1	70.94	72.06	247.9	322.2	272.5	366.1	2.975	5.8	3763	4056	4617	4343	1949	19.74	76.1216	82.0988	89.271
4.4	AT+EX	24.1	42	40.8	-1.2	253	286	250	-36	79.5	534.4	1257.81	330.4	0.263	30.92	23.15	33.9	6.23	3.51	5.98	10.62	13.2	6.6	8.01	14.23	5.2	899	969	40.1	39.1	26.6	15.7	61.5	61.3	246.4	188.3	304.4	329.8	0.975	4.825	4779	2906	4277	3955	2107	16.17	96.848	58.6388	82.913
4.5	AT+EX	23.9	37.9	36.8	-1.1	234	263	243	-20	96.5	509.8	1372.43	460.82	0.336	29.81	25.63	33.6	12.01	4.03	6.74	11.55	14.46	7.04	9.11	7.92	13.39	787	790	41.5	44.9	20.9	18.7	63.6	74.84	162.5	352.7	295.8	370.7	4.175	5.85	4200	4873	4799	4295	1678	16.05	85.0364	98.7656	92.6744
4.6	AT+EX	28.1	41.5	38	-3.5	154	224	235	11	103.1	516.9	1576.85	589.85	0.374	32.01	25.46	38.2	7.37	5.56	8.32	11.57	11.72	4.25	8.73	23.18	6.02	826	840	48	33.5	20.5	27.7	71.8	73.8	209	238.3	324.1	391	4.3	4.85	3342	4445	5041	3813	1700	17.01	67.5332	90.0344	97.1998
4.7	AT+EX	28.5	34.4	34.2	-0.2	191	245	237	-8	93	551.9	1413.94	389.42	0.275	30.95	28.56	35	13.98	3.31	8.37	13.35	24.69	5.46	7.25	21.23	13.65	805	850	43.1	40.7	20.7	18.8	76.66	69.92	169.3	211.6	285.7	389.5	2.65	3.5	4076	4273	4498	4964	1492	19.38	82.5068	86.5256	87.0457
4.8	AT+EX	23.5	42.2	41.5	-0.7	239	214	201	-13	86.3	605.3	1035.45	322.21	0.311	24.31	28.89	25.5	14.74	4.62	6.67	15.35	17.59	6.12	10.91	13.43	15.21	674	675	45.4	64.2	15.6	22.2	79.08	69.56	100.2	202.4	279.2	373.5	3.125	9.425	3884	4038	3903	4240	1845	20.79	78.59	81.7316	75.9192
4.9	AT+EX	28.8	33.3	33.1	-0.2	248	251	249	-2	74.5	525.4	1347.82	306.33	0.227	40.66	22.62	29.2	8.96	3.33	8.95	15.41	15.76	6.59	9.28	15.28	13.07	871	951	42.5	54.4	17.2	15.1	70.66	64.84	217	322.9	235	364.6	1.3	6.55	5067	3639	4257	4151	2116	15.19	102.723	73.592	82.539
4.10	AT+EX	24.3	44.1	42.8	-1.3	165	281	261	-20	101.3	473.6	1098.18	330.49	0.301	25.55	23.16	32.6	15.15	2.68	7.43	20.4	21.54	5.91	15.07	13.44	15.92	843	995	35.6	44.1	21.5	17.5	59.34	78.2	230.2	353.2	274.9	373.7	2.7	7.45	4504	4145	5931	3827	1952	15.6	91.238	83.9144	113.843
[truncated: 6 more columns]
